# Supplementary material for: Heterogeneous Antibiotic Resistance Gene Removal Impedes Evaluation of Constructed Wetlands for Effective Greywater Treatment
Source: Antibiotics (Basel). 2024 Mar 29;13(4):315. doi: 10.3390/antibiotics13040315 (PMC11047525; doi:10.3390/antibiotics13040315)
Supplement: Supplementary file 1 [file antibiotics-13-00315-s001.zip]

Archive with 1 entries (1 files):
- antibiotics-2924016-supplementary.pdf
